# Supplementary material for: Heritability and Demographic Analyses in the Large Isolated Population of Val Borbera Suggest Advantages in Mapping Complex Traits Genes
Source: PLoS One. 2009 Oct 22;4(10):e7554. doi: 10.1371/journal.pone.0007554 (PMC2761731; doi:10.1371/journal.pone.0007554)
Supplement: Table S1 — individuals/generation. (0.03 MB XLS) [file pone.0007554.s003.xls]

## Sheet: Sheet1
	Table S1
Individuals /generation (n°)
	Interval (years)	n° individuals
	1500 - 1530	1
	1530 - 1560	7
	1560 - 1590	36
	1590 - 1620	48
	1620 - 1650	95
	1650 - 1680	174
	1680 - 1710	283
	1710 - 1740	542
	1740 - 1770	1094
	1770 - 1800	978
	1800 - 1830	1193
	1830 - 1860	1530
	1860 - 1890	1351
	1890 - 1920	1162
	1920 - 1950	1150
	1950 - 1980	697
