# Supplementary material for: Heritability and Demographic Analyses in the Large Isolated Population of Val Borbera Suggest Advantages in Mapping Complex Traits Genes
Source: PLoS One. 2009 Oct 22;4(10):e7554. doi: 10.1371/journal.pone.0007554 (PMC2761731; doi:10.1371/journal.pone.0007554)
Supplement: Table S2 — Distribution of the traits. (0.03 MB XLS) [file pone.0007554.s004.xls]

## Sheet: Sheet1
Table S2
Distribution of the traits
Traits	Units	N	Mean	Median	Std Dev	Percentiles		Normality^
						25°	75°	p-value°
Blood Measures
Total Cholesterol	mg/dl	1754	203.712	202	38.2595	177	229
Cholesterol HDL	mg/dl	1748	58.3278	57	13.6167	48	67	**
Cholesterol LDL	mg/dl	1754	123.944	122.3	32.9862	100.75	145.2
Triglycerides	mg/dl	1680	94.1351	86	41.9812	62	119.75	****
Glucose	mg/dl	1672	87.9234	87	9.96193	81	94	**
Uric acid	mg/dl	1747	4.97556	4.9	1.21776	4.1	5.8	****
Creatinine	mg/dl	1753	0.855978	0.81	0.175749	0.7	0.99	****
WBC	10^3/ul	1719	6.44982	6.3	1.40893	5.42	7.36	****
Neutrophils	10^3/ul	1712	3.52669	3.4	0.984678	2.82	4.15	****
Lymphocytes	10^3/ul	1731	2.18281	2.13	0.590184	1.76	2.57	****
Monocytes	10^3/ul	1726	0.463517	0.44	0.134741	0.37	0.55	****
Basophils	10^3/ul	1702	0.191875	0.17	0.10416	0.11	0.25	****
Eosinophils	10^3/ul	1712	0.0302291	0.03	0.0145157	0.02	0.04	****
RBC	10ˆ6/ul	1758	4.80783	4.79	0.423408	4.52	5.09
Hematocrit	% Vol tot	1759	43.6596	43.7	3.52041	41.1	46.2
Hemoglobin	gr/dl	1756	14.4338	14.4	1.31325	13.5	15.4	*
MCH	pgr/mi	1719	29.9129	30	1.9167	29	31	*
MCHC	%	1762	33.0068	33	1.10232	32.2	33.8	*
MCV	fl	1723	90.6714	90.8	4.82601	88.1	93.6
PLT	10^3/ul	1742	238.008	236	50.524	202	270
MPV	fl	1751	10.8159	10.8	0.846228	10.2	11.4	*
Iron	mg/dl	1749	96.1744	94	31.1227	74	117
Transferrin	mg/dl	1728	240.731	237	36.6764	215	264	**
Transferrin sat.	%	1733	28.2329	27.95	9.83783	21.36	34.65
Ferritin	ng/ml	1678	88.0524	73	66.4475	34	128	****
ALT	UI/l	1684	21.7072	20	7.67161	16	26	****
AST	Ul/l	1691	20.6357	20	4.46456	17	23	****
gGT	UI/l	1641	19.9768	17	9.64014	13	25	****
APh	UI/l	1728	66.2008	65	19.365	52	79	**
Total bilirubin	mg/dl	1726	0.772781	0.75	0.288535	0.57	0.97	****
LDH	UI/l	1720	356.028	352	63.5606	311	397	*
CPK	UI/l	1667	103.866	94	45.0928	71	129	****
Total proteins	gr/dl	1748	6.94559	6.9	0.433656	6.6	7.2	****
Albumin	gr/dl	1732	4.24594	4.234	0.30058	4.0401	4.4446
IgA	mg/dl	1717	218.686	210	82.8294	158	271
IgG	mg/dl	1748	1082.45	1080	219.918	920.25	1228	****
IgM	mg/dl	1708	103.346	97	45.0874	68	133	****
Calcium	mg/dl	1681	9.3655	9.4	0.383529	9.1	9.6	****
Phosphorus	mg/dl	1747	3.41704	3.4	0.568788	3	3.8	**
TSH	mUI/ml	1663	1.40978	1.29	0.757779	0.87	1.84	****
TPO-antibodies	UI/ml	1563	6.87	4	5.05	4	9.7	****
Anthropometric Measures
Height	cm	1790	164.608	164	9.59208	157	172	**
Weight	Kg	1782	70.2806	70	13.8621	60	80	**
BMI	Kg/cm^2	1763	25.7362	25.4017	4.11464	22.7244	28.4005
Waist circumf.	cm	1750	90.1531	90	11.3517	82	98
Cardiovascular Measures
SBP	mmHg	1779	128.169	126.25	17.8065	115	140	****
DBP	mmHg	1756	75.7379	75	8.12127	70	80	****
Heart rate	min	1728	65.9803	65	9.89608	60	72	****
Bone Density Measures
UBPI		1181	0.52326	0.5	0.24873	0.3	0.71	****
Ad-SOS		1177	1994.04	2012	120.265	1906	2089	****
Z score		1053	-0.418101	-0.46	0.895394	-1.1	0.2	**
T score		1177	-1.84848	-1.6	1.70501	-3.1	-0.5	****
^Kolmogorov-Smirnov Test with Lilliefors Correction
° * p-value <0.05; ** p-value <0.01; *** p-value <0.001; **** p-value <0.0005.
Abbreviations: WBC: White Blood Cell; RBC: Red Blood Cell; MCH: Mean Corpuscular Hemoglobin; MCHC: Mean Corpuscular Hemoglobin Concentration; MCV: Mean Corpuscular Volume; PLT: Platelet Count ; MPV: Mean Platelet Volume; ALT: Alanine Aminotransferase; AST: Aspartate Aminotransferase; gGT: Gamma-Glutamyl Transferase; APh: Alkaline Phosphatase; LDH: Lactate Dehydrogenase; CPK: Creatine Phosphokinas…
