# Supplementary material for: Heritability and Demographic Analyses in the Large Isolated Population of Val Borbera Suggest Advantages in Mapping Complex Traits Genes
Source: PLoS One. 2009 Oct 22;4(10):e7554. doi: 10.1371/journal.pone.0007554 (PMC2761731; doi:10.1371/journal.pone.0007554)
Supplement: Table S4 — Age ranges. (0.05 MB XLS) [file pone.0007554.s006.xls]

## Sheet: S4
Clusters of Traits above 0.5 cutoff of Genetic Correlation
Cluster	Trait	Genetic Correlation *
		average	minimum	maximum
1	Basophils - Eosinophils	0.52	0.52	0.52
2	WBC – Lymphocytes – Neutrophilus - Monocytes	0.679	0.461	0.868
3	AST – ALT	0.627	0.627	0.627
4	Iron – Transferrin Saturation	0.818	0.818	0.818
5	MCH – MCV	0.777	0.777	0.777
6	RBC – Hemoglobin - Hematocrit	0.823	0.766	0.885
7	SBP - DBP	0.985	0.985	0.985
8	Cholesterol LDL - Total Cholesterol	0.923	0.923	0.923
9	Ferritin – Tryglicerdis	0.57	0.57	0.57
10	UBPI – AdSOS – BMI – Waist – Weight	0.736	0.552	0.999
11	Albumin – IgG	0.724	0.724	0.724
12	MCHC – Total Protein	0.556	0.556	0.556
*

## Sheet: S2
Table S2
Mean values of the traits
			Males					Females				Significance
		18-45 y	46-60y	61-74y	>=75		18-45 y	46-60y	61-74y	>=75		Gender^	Age*
Trait	Units											p-value°	p-value°
Blood Measures
Total Cholesterol	mg/dl	194.122	203.338	205.636	190.92		185.669	219.057	222.226	208.611		****	****
Cholesterol HDL	mg/dl	52.2024	51.8829	54.8619	54.2883		64.6234	63.1458	60.8885	59.5786		****
Cholesterol LDL	mg/dl	121.145	123.922	126.122	115.595		105.917	136.09	137.609	127.107			****
Tryglicerids	mg/dl	94.7607	107.713	106.131	92.0833		69.1317	87.8008	107.952	102.449		****	****
Glucose	mg/dl	86.6842	92.3514	91.7474	90.8725		82.04	88.0664	89.7089	87.331		****	****
Uric acid	mg/dl	5.60408	5.5797	5.73366	5.77963		3.99782	4.36154	4.79087	4.96352		****	****
Creatinine	mg/dl	0.944919	0.95878	0.961942	0.997822		0.751446	0.761089	0.774639	0.853503		****	****
WBC	10^3/ul	6.76847	6.82783	6.33043	6.23906		6.65652	6.22631	6.17375	6.19538		****	****
Neutrophilus	10^3/ul	3.63544	3.71227	3.52142	3.6263		3.62256	3.32629	3.33345	3.51063		****	**
Lymphocytes	10^3/ul	2.38826	2.26552	1.99839	1.914		2.28016	2.19402	2.20042	1.96287			****
Monocytes	10^3/ul	0.506402	0.49648	0.474341	0.489434		0.462222	0.411134	0.441679	0.446795		****	****
Basophils	10^3/ul	0.207787	0.214899	0.1946	0.19981		0.179489	0.178402	0.189455	0.180062
Eosinophils	10^3/ul	0.0305882	0.0295897	0.0285149	0.0301869		0.0320968	0.0288983	0.0317442	0.0285256		****
RBC	10ˆ6/ul	5.16658	5.07128	4.95144	4.84045		4.5752	4.68583	4.69436	4.56057		****	****
Hematocrit	% Vol tot	46.1255	45.962	45.7121	45.3441		41.0721	42.339	42.7457	41.7944		****	****
Hemoglobin	gr/dl	15.5524	15.3845	15.2797	15.0306		13.4887	13.8593	13.9443	13.5453		****	***
MCH	pgr/mi	30.0867	30.2784	30.7684	30.9194		29.4096	29.498	29.6621	29.4727		****	****
MCHC	%	33.7385	33.4403	33.3821	33.0071		32.7673	32.7427	32.642	32.3176		****	****
MCV	fl	89.1597	90.5593	92.2454	93.7324		89.6759	90.1235	91.064	91.2667			****
PLT	10^3/ul	238.105	228.159	210.486	207.658		259.457	253.867	242.542	233.894		****	****
MPV	fl	10.7093	10.7709	10.9512	10.8162		10.772	10.778	10.849	10.9544			*
Iron	ug/dl	104.142	99.775	102.621	104.261		92.4483	90.75	94.0989	85.1975		****
Transferrin	mg/dl	241.51	234.618	232.505	226.441		255.59	242.926	238.142	240.981		****	****
Transferrin saturation	%	30.4336	30.0562	31.4724	31.5371		25.4083	26.4947	28.0341	24.9563		****	**
Ferritin	ng/ml	127.366	133.218	120.516	123.434		31.4798	59.7561	90.4767	74.3019		****	****
ALT	UI/l	25.5814	26.0598	22.6602	20.537		17.6222	22.1157	21.549	18.717		****	****
AST	Ul/l	21.9522	22.0471	21.401	21.1442		18.0443	20.2875	20.8622	21.0584		****	****
gGT	UI/l	23.7623	25.1503	25.2514	25.0632		13.5031	17.9623	18.8295	17.859		****	****
Aph	UI/l	61.9919	66.2537	68.8835	75.4808		51.6118	67.716	74.498	77.596			****
Total bilirubin	mg/dl	0.83687	0.817817	0.8477	0.884587		0.714921	0.715569	0.73332	0.721125		****
LDH	UI/l	341.17	349.392	353.248	365.982		322.726	367.361	383.671	392.053		**	****
CPK	UI/l	127.296	121.169	116.749	98.7615		82.3365	100.479	103.69	88.2756		****	****
Total protein	gr/dl	7.08178	6.89204	6.96117	7.00917		6.95155	6.93197	6.8682	6.87342		****	****
Albumin	gr/dl	4.51271	4.31288	4.25154	4.20104		4.24341	4.21918	4.12089	4.01923		****	****
IgA	mg/dl	200.89	225.383	245.787	263.232		192.893	206.04	222.137	242.658		****	****
IgG	mg/dl	1036.25	1043.44	1077.52	1149.62		1116.52	1093.43	1070.16	1098.86		**	*
IgM	mg/dl	101.296	91.6212	84.9522	78.5982		133.611	114.767	99.3399	95.2387		****	****
Calcium	mg/dl	9.46582	9.37107	9.28492	9.38037		9.32924	9.38292	9.36504	9.34221			*
Phosphorus	mg/dl	3.50576	3.19803	3.06875	2.95089		3.6195	3.6004	3.54806	3.4425		****	****
TSH	uUI/ml	1.58242	1.31284	1.21973	1.12486		1.68218	1.40721	1.37585	1.25416		**	****
Anti TPO	UI/ml	4.97	6.16	6.14	6.39		6.11	7.79	9.68	8.33		****	****
Anthropometric Measures
Height	cm	176.008	172.794	169.921	166.035		162.689	159.341	156.853	153.358		****	****
Weight	Kg	79.2621	80.1238	78.8019	71.6991		60.5498	66.3213	68.6402	60.816		****	****
BMI	Kg/cm^2	25.6282	26.9234	27.3548	26.023		22.6727	25.7709	27.3264	25.7268		****	****
Waist circumference	cm	89.3496	93.8119	96.1667	94.1509		80.1963	88.7642	94.2656	92.0949		****	****
Cardiovascular Measures
SBP	mmHg	120.783	130.727	138.457	141.54		109.933	125.705	135.976	142.247		****	****
DBP	mmHg	75.2531	80.1156	78.4107	76.1317		69.395	76.626	77.6284	76.0016		****	****
Heart rate	min	64.7984	64.1089	63.1561	64.77		67.2594	66.1148	67.2741	69.94		****	**
Osteoporosis Measures
UBPI		0.761733	0.577593	0.423855	0.287353		0.750177	0.570157	0.26619	0.18716		**	****
UBI		1.78787	1.75604	1.67321	1.51606		1.49805	1.32127	1.2184	1.1374		****	****
SOS		2103.07	2025.17	1957.66	1893.61		2099.69	1996.2	1866.81	1818.47		****	****
^Mann-Whitney Test
*Kruskal-Wallis Test
° * p-value <0.05, ** p-value <0.01,*** p-value <0.001. **** p-value <0.0005

## Sheet: S3
Table S4
Age ranges
			Total				Males						Females
					18-45 y	46-60y	61-74y	>=75	tot		18-45 y	46-60y	61-74y	>=75	tot
number			1795		250	206	215	114	785		331	249	266	164	1010
average age			55.04		33.7	54.2	67.5	80.46	55.1		33.3	53.5	66.9	81.46	54.9
number without outliers			1638.06		227.889	187.635	193.095	99.9365	708.603		303.016	232.794	245.667	145.444	929.46

## Sheet: S1
Table S1
Distribution of the traits
Traits	Units	N	Mean	Median	Std Dev	Percentiles		Normality^
						25°	75°	p-value°
Blood Measures
Total Cholesterol	mg/dl	1754	203.712	202	38.2595	177	229
Cholesterol HDL	mg/dl	1748	58.3278	57	13.6167	48	67	**
Cholesterol LDL	mg/dl	1754	123.944	122.3	32.9862	100.75	145.2
Tryglicerids	mg/dl	1680	94.1351	86	41.9812	62	119.75	****
Glucose	mg/dl	1672	87.9234	87	9.96193	81	94	**
Uric acid	mg/dl	1747	4.97556	4.9	1.21776	4.1	5.8	****
Creatinine	mg/dl	1753	0.855978	0.81	0.175749	0.7	0.99	****
WBC	10^3/ul	1719	6.44982	6.3	1.40893	5.42	7.36	****
Neutrophilus	10^3/ul	1712	3.52669	3.4	0.984678	2.82	4.15	****
Lymphocytes	10^3/ul	1731	2.18281	2.13	0.590184	1.76	2.57	****
Monocytes	10^3/ul	1726	0.463517	0.44	0.134741	0.37	0.55	****
Basophils	10^3/ul	1702	0.191875	0.17	0.10416	0.11	0.25	****
Eosinophils	10^3/ul	1712	0.0302291	0.03	0.0145157	0.02	0.04	****
RBC	10ˆ6/ul	1758	4.80783	4.79	0.423408	4.52	5.09
Hematocrit	% Vol tot	1759	43.6596	43.7	3.52041	41.1	46.2
Hemoglobin	gr/dl	1756	14.4338	14.4	1.31325	13.5	15.4	*
MCH	pgr/mi	1719	29.9129	30	1.9167	29	31	*
MCHC	%	1762	33.0068	33	1.10232	32.2	33.8	*
MCV	fl	1723	90.6714	90.8	4.82601	88.1	93.6
PLT	10^3/ul	1742	238.008	236	50.524	202	270
MPV	fl	1751	10.8159	10.8	0.846228	10.2	11.4	*
Iron	ug/dl	1749	96.1744	94	31.1227	74	117
Transferrin	mg/dl	1728	240.731	237	36.6764	215	264	**
Transferrin saturation	%	1733	28.2329	27.95	9.83783	21.36	34.65
Ferritin	ng/ml	1678	88.0524	73	66.4475	34	128	****
ALT	UI/l	1684	21.7072	20	7.67161	16	26	****
AST	Ul/l	1691	20.6357	20	4.46456	17	23	****
gGT	UI/l	1641	19.9768	17	9.64014	13	25	****
Aph	UI/l	1728	66.2008	65	19.365	52	79	**
Total bilirubin	mg/dl	1726	0.772781	0.75	0.288535	0.57	0.97	****
LDH	UI/l	1720	356.028	352	63.5606	311	397	*
CPK	UI/l	1667	103.866	94	45.0928	71	129	****
Total protein	gr/dl	1748	6.94559	6.9	0.433656	6.6	7.2	****
Albumin	gr/dl	1732	4.24594	4.234	0.30058	4.0401	4.4446
IgA	mg/dl	1717	218.686	210	82.8294	158	271
IgG	mg/dl	1748	1082.45	1080	219.918	920.25	1228	****
IgM	mg/dl	1708	103.346	97	45.0874	68	133	****
Calcium	mg/dl	1681	9.3655	9.4	0.383529	9.1	9.6	****
Phosphorus	mg/dl	1747	3.41704	3.4	0.568788	3	3.8	**
TSH	uUI/ml	1663	1.40978	1.29	0.757779	0.87	1.84	****
Anti TPO	UI/ml	1563	6.87	4	5.05	4	9.7	****
Anthropometric Measures
Height	cm	1790	164.608	164	9.59208	157	172	**
Weight	Kg	1782	70.2806	70	13.8621	60	80	**
BMI	Kg/cm^2	1763	25.7362	25.4017	4.11464	22.7244	28.4005
Waist circumference	cm	1750	90.1531	90	11.3517	82	98
Cardiovascular Measures
SBP	mmHg	1779	128.169	126.25	17.8065	115	140	****
DBP	mmHg	1756	75.7379	75	8.12127	70	80	****
Heart rate	min	1728	65.9803	65	9.89608	60	72	****
Osteoporosis Measures
UBPI		1181	0.52326	0.5	0.24873	0.3	0.71	****
UBI		1158	1.49265	1.5	0.318316	1.3	1.7	****
SOS		1177	1994.04	2012	120.265	1906	2089	****
^Kolmogorov-Smirnov Test with Lilliefors Correction
° * p-value <0.05, ** p-value <0.01,*** p-value <0.001. **** p-value <0.0005
