# Supplementary material for: Heritability and Demographic Analyses in the Large Isolated Population of Val Borbera Suggest Advantages in Mapping Complex Traits Genes
Source: PLoS One. 2009 Oct 22;4(10):e7554. doi: 10.1371/journal.pone.0007554 (PMC2761731; doi:10.1371/journal.pone.0007554)
Supplement: Table S5 — Heritability parameters. (0.05 MB XLS) [file pone.0007554.s007.xls]

## Sheet: H2r
Table S5 Heritability
							Covariates
	Dataset (n°)	H2	p-value	St Error	residual kurtosis	p-value sex	p-value age	p-vaue sex*age	Variance due to all covariates
Blood Measures
Total Cholesterol	1770	0.408317	2.46887e-17	0.0512165	0.1213	1.66e-05	0.0079977	5.55001e-06	0.0630374
Cholesterol HDL	1770	0.618471	7.12151e-34	0.0513683	0.0822	3.19037e-57	0.0699944	1.77836e-07	0.133427
Cholesterol LDL	1770	0.325181	1.39995e-11	0.0519768	0.0845	0.157778	0.115025	2.71162e-08	0.0534506
Triglycerides	1770	0.42379	1.85529e-19	0.0500148	0.0223	4.64253e-15	0.0022242	8.31133e-12	0.117991
Glucose	1774	0.410835	4.90272e-17	0.0527921	0.0473	8.21469e-16	6.51962e-16	0.070082	0.121089
Uric acid	1769	0.391693	7.13698e-16	0.0527114	0.5567	1.48623e-122	0.0415561	1.96279e-10	0.300395
Creatinine	1774	0.333476	3.73867e-13	0.0503623	0.7136	4.18867e-129	0.0023669	0.0188233	0.29339
WBC	1774	0.477664	1.18331e-20	0.0550423	-0.0135	0.0001663	4.08e-05	0.93143	0.0294046
Neutrophils	1771	0.399831	1.00581e-14	0.0558828	-0.0719	0.0001243	0.460637	0.28817	0.0100262
Lymphocytes	1771	0.409408	3.3344e-16	0.0550926	-0.0288	0.987743	2.7264e-20	0.0163361	0.0706945
Monocytes	1771	0.569209	3.82185e-30	0.0513958	-0.0062	1.69814e-15	0.0058135	0.295525	0.0403312
Basophils	1771	0.520253	8.4312e-25	0.0530972	-0.1187	0.122453	0.722081	0.487434	0
Eosinophils	1771	0.440024	1.53915e-20	0.051786	-0.0593	6.33522e-08	0.864005	0.852918	0.016845
RBC	1774	0.594528	9.75143e-32	0.0503177	0.6231	1.96288e-110	5.14909e-22	8.83722e-17	0.253788
Hematocrit	1774	0.484114	5.21816e-21	0.05377	0.6863	1.06327e-151	0.0084166	4.40093e-07	0.312525
Hemoglobin	1774	0.38273	1.4294e-13	0.0563413	0.9395	6.27376e-194	2.18854e-07	1.35449e-07	0.388909
MCH	1774	0.570986	4.73167e-28	0.0523453	0.0216	7.54286e-35	6.66925e-14	2.58832e-06	0.100405
MCHC	1774	0.464083	2.15166e-23	0.0491804	0.0499	4.32601e-59	2.84009e-10	0.168338	0.164855
MCV	1774	0.580838	5.63337e-29	0.0511644	0.0663	0.0035048	1.64717e-35	4.14362e-09	0.0966423
PLT	1774	0.597665	8.25631e-33	0.0495808	0.014	7.18753e-37	1.1697e-15	0.0868429	0.114565
MPV	1761	0.729688	1.34126e-50	0.0447378	-0.0801	0.620267	0.0006375	0.348829	0.0045407
Iron	1770	0.240396	3e-07	0.0519085	-0.1723	2.50876e-18	0.483807	0.915194	0.0407579
Transferrin	1770	0.498924	5.86415e-24	0.05178	-0.049	3.48524e-10	0.0001769	0.0545549	0.0500858
Transferrin sat.	1770	0.274676	4.93881e-09	0.0519488	-0.124	4.05947e-25	0.286582	0.014363	0.0571975
Ferritin	1767	0.328646	5.00259e-11	0.0548002	0.3686	1.26722e-133	0.190267	2.34847e-18	0.339697
ALT	1770	0.324738	1.18211e-13	0.0493848	0.155	1.31557e-40	6.90587e-13	3.02486e-16	0.122855
AST	1770	0.297118	5.10188e-11	0.0504211	0.0985	1.29829e-22	0.0275448	2.08614e-15	0.0949292
gGT	1770	0.40708	3.72941e-16	0.0544377	0.2192	5.16518e-105	0.0005451	9.08514e-06	0.257954
APh	1770	0.5915	2.9974e-32	0.0509679	0.1907	0.045808	5.34905e-14	1.56265e-16	0.190336
Total bilirubin	1770	0.44085	1.09379e-20	0.0506775	-0.0484	2.08996e-24	0.92613	0.460979	0.0501156
LDH	1769	0.477241	1.59357e-21	0.0519272	0.114473	0.0029729	2.06e-05	2.49504e-10	0.114473
CPK	1770	0.377546	2.86497e-12	0.0572148	0.1609	6.34322e-36	1.37128e-15	8.47065e-17	0.113223
Total proteins	1770	0.461866	7.70826e-22	0.0522232	-0.0269	1.34e-05	0.0005486	0.438772	0.017284
Albumin	1762	0.366184	7.24138e-15	0.0523637	0.2093	6.88481e-33	3.27558e-44	1.04976e-06	0.193627
IgA	1769	0.50529	6.86313e-23	0.0551395	0.0754509	3.73512e-07	1.14454e-16	0.140719	0.0754509
IgG	1769	0.646164	9.25148e-37	0.0504983	-0.0352	0.0129693	0.0014231	0.0008811	0.012665
IgM	1769	0.705506	1.59718e-43	0.049009	0.3788	6.88212e-35	8.3389e-14	0.0531258	0.139608
Calcium	1769	0.236375	3e-07	0.0503634	-0.0061	0.0301963	4.46014e-06	9.11e-05	0.0124993
Phosphorus	1769	0.387628	1.80248e-13	0.0552606	0.387	2.90788e-40	5.72148e-31	1.22678e-09	0.155986
TSH	1771	0.368839	1.31407e-15	0.050504	0.1339	0.0001575	1.68107e-12	0.435066	0.0537567
TPO-antibodies	1773	0.278807	6.30687e-09	0.0526409	1.1037	3.41898e-19	0.0009596	0.0501825	0.0704528
Anthropometric Measures
Height	1788	0.802309	1.46303e-62	0.0403813	0.4826	< 1e-307	1.23066e-67	0.853456	0.588549
Weight	1789	0.422739	1.6308e-20	0.049875	0.5205	1.41142e-128	0.0065754	2.10735e-07	0.2774
BMI	1788	0.350409	5.90514e-15	0.050136	0.4314	1.18394e-11	2.13e-05	2.42856e-09	0.116753
Waist circumf.	1758	0.437221	2.78034e-21	0.0511823	0.4117	2.89834e-26	3.25661e-15	2.07e-09	0.204647
Cardiovascular Measures
SBP	1788	0.257366	2e-07	0.0544788	0.5993	2.4783e-16	4.85416e-49	1.159e-16	0.397401
DBP	1788	0.14532	0.0012577	0.0514538	-0.0394	1.54386e-18	0.0035391	8.51056e-11	0.128366
Heart rate	1766	0.258314	1e-07	0.0527604	-0.0253	4.09412e-13	0.488664	0.184869	0.0278238
Bone Density Measures
UBPI	1179	0.353106	1e-07	0.0687964	0.908	3.39364e-08	6.49337e-57	3.03336e-07	0.501718
SOS	1179	0.264853	2.32e-05	0.067273	0.2358	8.57435e-14	1.61839e-62	4.56267e-08	0.542347
Z score	1179	0.276038	3.46e-05	0.0714116	0.1136	0.0340073	0.286325	2.29e-05	0.0822619
T score	1179	0.261769	2.78e-05	0.0672333	0.2054	9.9215e-14	1.92369e-62	4.59249e-08	0.542138
Abbreviations: WBC: White Blood Cell; RBC: Red Blood Cell; MCH: Mean Corpuscular Hemoglobin; MCHC: Mean Corpuscular Hemoglobin Concentration; MCV: Mean Corpuscular Volume; PLT: Platelet Count ; MPV: Mean Platelet Volume; ALT: Alanine Aminotransferase; AST: Aspartate Aminotransferase; gGT: Gamma-Glutamyl Transferase; APh: Alkaline Phosphatase; LDH: Lactate Dehydrogenase; CPK: Creatine Phosphokinas…
