# Supplementary material for: Heritability and Demographic Analyses in the Large Isolated Population of Val Borbera Suggest Advantages in Mapping Complex Traits Genes
Source: PLoS One. 2009 Oct 22;4(10):e7554. doi: 10.1371/journal.pone.0007554 (PMC2761731; doi:10.1371/journal.pone.0007554)
Supplement: Table S6 — Effect of each covariate on heritability. (0.03 MB XLS) [file pone.0007554.s008.xls]

## Sheet: Sheet1
				Table S6
				Effect of each covariate on heritability
	Effect of sex	H2	p-value	Effect of age	H2	p-value	Effect of sex*age	H2	p-value
Blood Measures
Total Cholesterol	0.0112738	0.375042	1.13555e-15	0.0405046	0.419806	9.87994e-18	0.049432	0.407076	2.46562e-17
Cholesterol HDL	0.120658	0.592829	8.68668e-32	0.0004305	0.554817	5.94027e-27	0.0072343	0.578896	2.27435e-28
Cholesterol LDL	0	0.295125	2.7899e-10	0.0377614	0.328728	1.50508e-11	0.0534507	0.325181	1.39995e-11
Triglycerides	0.0273816	0.347095	3.50458e-14	0.0662562	0.401312	7.43044e-18	0.0879265	0.390279	5.52967e-17
Glucose	0.0311066	0.302236	5.86049e-11	0.0884452	0.399002	6.41828e-16	0.0624592	0.371924	1.76043e-14
Uric acid	0.245915	0.345715	8.19548e-13	0.0386349	0.302775	5.79958e-10	0.0517233	0.32351	1.53596e-10
Creatinine	0.269225	0.333913	2.91203e-13	0.0223647	0.278528	7.39909e-09	0.0196557	0.294815	2.49164e-09
WBC	0.0098583	0.462841	4.73667e-20	0.0195222	0.488103	2.72318e-21	0.0104576	0.485359	2.17054e-21
Neutrophils	0.0100262	0.399831	1.00581e-14	0.002417	0.414715	2.12557e-15	0.0025239	0.415349	1.54903e-15
Lymphocytes	0	0.395475	3.33701e-15	0	0.395475	3.33701e-15	0.0236154	0.416891	1.94194e-16
Monocytes	0.0384417	0.556071	2.54393e-29	0.0017374	0.582867	2.4163e-30	0	0.568181	2.1915e-29
Basophils	0	0.520253	0.084312	0	0.520253	8.4312e-25	0	0.520253	8.4312e-25
Eosinophils	0.016845	0.440024	1.53915e-20	0	0.4426	2.53884e-20	0	0.4426	2.53884e-20
RBC	0.211035	0.602482	1.48278e-31	0.0112581	0.449866	3.55613e-18	0	0.445169	8.37285e-18
Hematocrit	0.300163	0.491447	1.66843e-21	0	0.339268	2.26604e-11	0.0082553	0.340749	3.58918e-11
Hemoglobin	0.376353	0.399812	1.79858e-14	0	0.2589	2e-07	0	0.2589	2e-07
MCH	0.0757922	0.545924	4.52345e-26	0.0147864	0.55162	9.4109e-26	0	0.538462	2.96024e-25
MCHC	0.131553	0.476422	7.43547e-24	0.0337102	0.451274	1.34456e-21	0.0138542	0.452623	1.50149e-21
MCV	0.0037649	0.555221	2.43372e-26	0.0751091	0.580116	2.76706e-28	0.0142361	0.567268	1.05488e-26
PLT	0.0719817	0.541492	8.11129e-28	0.0408657	0.550065	6.01017e-27	0.0159696	0.535059	1.9091e-25
MPV	0	0.713608	3.06195e-49	0.0045407	0.729688	1.34126e-50	0.0016395	0.719722	8.76981e-50
Iron	0.0407579	0.240396	3e-07	0	0.225882	1.3e-06	0	0.225882	1.3e-06
Transferrin	0.0207447	0.464755	7.53502e-22	0.0270607	0.49615	6.56491e-24	0.0237927	0.488369	6.21109e-23
Transferrin sat.	0.0571975	0.274676	4.93881e-09	0.0018423	0.2655	1.96072e-08	0.0016639	0.263602	2.61094e-08
Ferritin	0.260518	0.277299	2.28297e-08	0.0492254	0.256604	1e-07	0.0778257	0.267587	1e-07
ALT	0.0867408	0.334563	4.40545e-14	0	0.280504	4.78936e-11	0.0079846	0.286209	3.05292e-11
AST	0.0472074	0.270848	1.40643e-09	0.0175399	0.24665	1.88523e-08	0.0453557	0.268279	1.89372e-09
gGT	0.213133	0.335335	1.06428e-12	0.0373976	0.29667	4.87625e-10	0.0420025	0.299345	9.30174e-10
APh	0	0.38772	7.59518e-16	0.162879	0.560441	1.22712e-29	0.169335	0.558552	8.95374e-29
Total bilirubin	0.0501156	0.44085	1.09379e-20	0	0.400378	1.69511e-17	0	0.400378	1.69511e-17
LDH	0.0055936	0.435053	1.97352e-18	0.0899967	0.477625	2.08575e-21	0.100943	0.47568	2.39354e-21
CPK	0.0743798	0.378068	9.66281e-12	0.0038676	0.317996	2.47277e-09	0.0050648	0.326605	1.51776e-09
Total proteins	0.0086454	0.450614	3.90026e-21	0.0086367	0.451542	5.12726e-21	0.0042507	0.44032	2.89404e-20
Albumin	0.0665825	0.328749	2.79988e-12	0.116101	0.352036	3.11879e-14	0.0368774	0.317146	4.90747e-12
IgA	0.0120622	0.499888	2.08e-22	0.0632655	0.498933	5.00753e-22	0.0248641	0.517088	1.3859e-22
IgG	0.002841	0.656837	1.04551e-37	0	0.653488	9.3269e-38	0	0.653488	9.3269e-38
IgM	0.076939	0.591084	1.13333e-33	0.0568149	0.71501	4.73774e-42	0.043857	0.684872	1.2117e-38
Calcium	0.0021186	0.219469	1.6e-06	0.0022687	0.226444	8e-07	0	0.213875	2.5e-06
Phosphorus	0.0855963	0.353053	7.57528e-12	0.0548209	0.35886	3.6607e-11	0.0088535	0.351365	7.08642e-11
TSH	0.0063772	0.329061	1.5808e-12	0.0472924	0.361	5.81458e-15	0.0233934	0.345035	1.2602e-13
TPO-antibodies	0.0419771	0.261359	2.48015e-08	0.0266231	0.269482	1e-07	0.0229895	0.265755	1e-07
Anthropometric Measures
Height	0.456369	0.548509	4.0154e-31	0.121441	0.478839	7.01677e-17	0.0753895	0.358299	8.33808e-12
Weight	0.264782	0.424356	6.93782e-21	0	0.339832	2.34051e-13	0.0066827	0.356579	5.58619e-14
BMI	0.0229267	0.246685	2.68371e-09	0.0746231	0.3578	1.37268e-15	0.0896124	0.314344	5.64821e-13
Waist circumference	0.0499644	0.258222	6.43139e-10	0.137157	0.423652	7.6831e-20	0.134333	0.371508	3.1306e-16
Cardiovascular Measures
SBP	0.0244142	0.0684198	0.0531073	0.352137	0.235947	8e-07	0.30075	0.198117	2.77e-05
DBP	0.0387575	0.100183	0.0125864	0.0696948	0.136758	0.0018905	0.0863481	0.134235	0.002382
Heart rate	0.0278237	0.258314	1e-07	0	0.244187	3e-07	0	0.244187	3e-07
Bone Density Measures
UBPI	0.0098349	0	0.5	0.47928	0.326873	7e-07	0.382338	0.150628	0.0083136
SOS	0	0	1.95203e-06	0.509481	0.243267	0.0001575	0.407268	0.0627032	0.149792
Z score	0.004417	0.184898	0.0030272	0.0653931	0.268686	5.2e-05	0.0189264	0.215269	0.0008124
T score	0	0	2.02726e-06	0.509276	0.240119	0.0001838	0.407101	0.0616129	0.153414
Abbreviations: WBC: White Blood Cell; RBC: Red Blood Cell; MCH: Mean Corpuscular Hemoglobin; MCHC: Mean Corpuscular Hemoglobin Concentration; MCV: Mean Corpuscular Volume; PLT: Platelet Count ; MPV: Mean Platelet Volume; ALT: Alanine Aminotransferase; AST: Aspartate Aminotransferase; gGT: Gamma-Glutamyl Transferase; APh: Alkaline Phosphatase; LDH: Lactate Dehydrogenase; CPK: Creatine Phosphokinas…
