# Supplementary material for: Heritability and Demographic Analyses in the Large Isolated Population of Val Borbera Suggest Advantages in Mapping Complex Traits Genes
Source: PLoS One. 2009 Oct 22;4(10):e7554. doi: 10.1371/journal.pone.0007554 (PMC2761731; doi:10.1371/journal.pone.0007554)
Supplement: Table S7 — Clusters of traits above o.5 cutoff of Genetic Correlation. (0.03 MB XLS) [file pone.0007554.s009.xls]

## Sheet: Foglio1
Table S7
Clusters of traits above 0.5 cutoff of Genetic Correlation
Clusters	Traits	Genetic Correlation
		average	minimum	maximum
1	Basophils - Eosinophils	0.52	0.52	0.52
2	WBC – Lymphocytes – Neutrophils - Monocytes	0.679	0.461	0.868
3	AST – ALT	0.627	0.627	0.627
4	Iron – Transferrin - Saturation	0.818	0.818	0.818
5	MCH – MCV	0.777	0.777	0.777
6	RBC – Hemoglobin - Hematocrit	0.823333	0.766	0.885
7	SBP - DBP	0.985	0.985	0.985
8	Cholesterol LDL - Total Cholesterol	0.923	0.923	0.923
9	Ferritin – Triglycerides	0.57	0.57	0.57
10	UBPI – AD-SOS – T score – BMI – Waist – Weight	0.749769	0.586	0.999
11	Albumin – IgG	0.724	0.724	0.724
12	MCHC – Total Proteins	0.556	0.556	0.556
